# Supplementary material for: Modulation of Mast Cell Activation via MRGPRX2 by Natural Oat Extract
Source: Int J Mol Sci. 2025 Dec 28;27(1):334. doi: 10.3390/ijms27010334 (PMC12786182; doi:10.3390/ijms27010334)
Supplement: Supplementary file 1 [file ijms-27-00334-s001.zip]

Archive with 1 entries (1 files):
- ijms-4046532-supplementary.pdf
